# Supplementary material for: Preliminary Studies of Antimicrobial Activity of New Synthesized Hybrids of 2-Thiohydantoin and 2-Quinolone Derivatives Activated with Blue Light
Source: Molecules. 2022 Feb 5;27(3):1069. doi: 10.3390/molecules27031069 (PMC8839260; doi:10.3390/molecules27031069)
Supplement: Supplementary file 1 [file molecules-27-01069-s001.zip]

Archive with 1 entries (1 files):
- molecules-1417678-supplementary.pdf
